# Supplementary material for: Increased Yield of Extracellular Vesicles after Cytochalasin B Treatment and Vortexing
Source: Curr Issues Mol Biol. 2023 Mar 15;45(3):2431–43. doi: 10.3390/cimb45030158 (PMC10047179; doi:10.3390/cimb45030158)
Supplement: Supplementary file 1 [file cimb-45-00158-s001.zip]

Archive with 1 entries (1 files):
- cimb-2084668-supplementary.pdf
